# Supplementary material for: Comparison of Phenotypes of Headaches After COVID-19 Vaccinations Differentiated According to the Vaccine Used
Source: Vaccines (Basel). 2025 Jan 23;13(2):113. doi: 10.3390/vaccines13020113 (PMC11861871; doi:10.3390/vaccines13020113)
Supplement: Supplementary file 1 [file vaccines-13-00113-s001.zip]

Archive with 1 entries (1 files):
- vaccines-3423416-supplementary.pdf
